# Supplementary material for: A fine-tuned YOLOv5 deep learning approach for real-time house number detection
Source: PeerJ Comput Sci. 2023 Jul 3;9:e1453. doi: 10.7717/peerj-cs.1453 (PMC10403189; doi:10.7717/peerj-cs.1453)
Supplement: Supplemental Information 1 [file peerj-cs-09-1453-s001.zip]

Archive with 3 entries (3 files):
- CodeFiles/FasterRCNNDetect.py
- CodeFiles/YOLOV4Detect.py
- CodeFiles/YOLOV5Detect.py
