# Supplementary material for: A fine-tuned YOLOv5 deep learning approach for real-time house number detection
Source: PeerJ Comput Sci. 2023 Jul 3;9:e1453. doi: 10.7717/peerj-cs.1453 (PMC10403189; doi:10.7717/peerj-cs.1453)
Supplement: Supplemental Information 1 [file peerj-cs-09-1453-s001.zip › CodeFiles/FasterRCNNDetect.py]

import numpy as np
import cv2
import torch
import glob as glob

from model import create_model

import xlsxwriter
from datetime import datetime

class customEtiketObject():

    def __init__(self, title, startx):
        self.title = title
        self.startx = startx

        # self.date = datetime.strptime(date, "%B %d, %Y")
class tahminF1SkorClass():
    def __init__(self,resimAdi,olmasiGerekenEtiket,tahminEdilenEtiket,Etiket1,TP1,FP1,Etiket2,TP2,FP2,Etiket3,TP3,FP3,Etiket4,TP4,FP4,Etiket5,TP5,FP5,Etiket6,TP6,FP6,Etiket7,TP7,FP7,
                 Etiket8,TP8,FP8,Etiket9,TP9,FP9,Etiket0,TP0,FP0,EtiketS,TPS,FPS,EtiketA,TPA,FPA,EtiketB,TPB,FPB,EtiketC,TPC,FPC,tahminSuresi):
        self.resimAdi=resimAdi
        self.olmasiGerekenEtiket=olmasiGerekenEtiket
        self.tahminEdilenEtiket=tahminEdilenEtiket
        self.Etiket1=Etiket1
        self.TP1=TP1
        self.FP1=FP1
        self.Etiket2 = Etiket2
        self.TP2 = TP2
        self.FP2 = FP2
        self.Etiket3 = Etiket3
        self.TP3 = TP3
        self.FP3 = FP3
        self.Etiket4 = Etiket4
        self.TP4 = TP4
        self.FP4 = FP4
        self.Etiket5 = Etiket5
        self.TP5 = TP5
        self.FP5 = FP5
        self.Etiket6 = Etiket6
        self.TP6 = TP6
        self.FP6 = FP6
        self.Etiket7 = Etiket7
        self.TP7 = TP7
        self.FP7 = FP7
        self.Etiket8 = Etiket8
        self.TP8 = TP8
        self.FP8 = FP8
        self.Etiket9 = Etiket9
        self.TP9 = TP9
        self.FP9 = FP9
        self.Etiket0 = Etiket0
        self.TP0 = TP0
        self.FP0 = FP0
        self.EtiketS = EtiketS
        self.TPS = TPS
        self.FPS = FPS
        self.EtiketA = EtiketA
        self.TPA = TPA
        self.FPA = FPA
        self.EtiketB = EtiketB
        self.TPB = TPB
        self.FPB = FPB
        self.EtiketC = EtiketC
        self.TPC = TPC
        self.FPC = FPC
        self.tahminSuresi=tahminSuresi

class ModelDisBilgiObject():
    def __init__(self, ResimAdi, ObjeSayisi,Suresi):
        self.ResimAdi = ResimAdi
        self.ObjeSayisi=ObjeSayisi
        self.Suresi = Suresi
arrayModelDisBilgiObject=[]
f1SkorkObjeleriDizi=[]
# set the computation device
device = torch.device('cuda') if torch.cuda.is_available() else torch.device('cpu')
# load the model and the trained weights
model = create_model(num_classes=14).to(device)
model.load_state_dict(torch.load(
    '../outputs/model160.pth', map_location=device
))
model.eval()

# directory where all the images are present
DIR_TEST = '../deney_az_veri'
test_images = glob.glob(f"{DIR_TEST}/*")
print(f"Test instances: {len(test_images)}")

# classes: 0 index is reserved for background
CLASSES = ['1','2','3','4','5','6','7','8','9','0','/','A','B','C']

colors = ["0,255,255", "0,0,255", "255,0,0", "255,255,0", "0,255,0"]
colors = [np.array(color.split(",")).astype("int") for color in colors]
colors = np.array(colors)
colors = np.tile(colors, (18, 1))
# define the detection threshold...
# ... any detection having score below this will be discarded
detection_threshold = 0.1

for i in range(len(test_images)):
    # get the image file name for saving output later on
    image_name = test_images[i].split('/')[-1].split('.')[0]
    image = cv2.imread(test_images[i])
    orig_image = image.copy()
    # BGR to RGB
    baslangicZamani = datetime.now()
    image = cv2.cvtColor(orig_image, cv2.COLOR_BGR2RGB).astype(np.float32)
    # make the pixel range between 0 and 1
    image /= 255.0
    # bring color channels to front
    image = np.transpose(image, (2, 0, 1)).astype(np.float)
    # convert to tensor
    image = torch.tensor(image, dtype=torch.float).cuda()
    # add batch dimension
    image = torch.unsqueeze(image, 0)
    with torch.no_grad():
        outputs = model(image)
    
    # load all detection to CPU for further operations
    outputs = [{k: v.to('cpu') for k, v in t.items()} for t in outputs]
    # carry further only if there are detected boxes
    if len(outputs[0]['boxes']) != 0:
        boxes = outputs[0]['boxes'].data.numpy()
        scores = outputs[0]['scores'].data.numpy()
        print("scores:",scores)
        # filter out boxes according to `detection_threshold`
        boxes = boxes[scores >= detection_threshold].astype(np.int32)
        draw_boxes = boxes.copy()
        # get all the predicited class names
        pred_classes = [CLASSES[i] for i in outputs[0]['labels'].cpu().numpy()]
        
        # draw the bounding boxes and write the class name on top of it
        countAdet=0
        tahminCustomEtiketObjects = []
        for j, box in enumerate(draw_boxes):
            countAdet+=1
            print("class:{0}".format(pred_classes[j]))
            box_color = colors[j]
            box_color = [int(each) for each in box_color]
            #print(names[int(cls)])
            x1 = int(box[0])
            print(x1)
            cobj = customEtiketObject(pred_classes[j], x1)
            tahminCustomEtiketObjects.append(cobj)
            if pred_classes[j]=="alzheimer":
                cv2.rectangle(orig_image,
                        (int(box[0]), int(box[1])),
                        (int(box[2]), int(box[3])),
                        (0, 255, 0), 2)
            #cv2.putText(orig_image, pred_classes[j], (int(box[0]), int(box[1]-5)),cv2.FONT_HERSHEY_SIMPLEX, 0.7, (255, 0, 0),2, lineType=cv2.LINE_AA)
                cv2.putText(orig_image, pred_classes[j], (int(box[0]+50), int(box[1]+50)),cv2.FONT_HERSHEY_SIMPLEX, 2, (box_color),2)
            else:
                cv2.rectangle(orig_image,
                              (int(box[0]), int(box[1])),
                              (int(box[2]), int(box[3])),
                              box_color, 2)
                # cv2.putText(orig_image, pred_classes[j], (int(box[0]), int(box[1]-5)),cv2.FONT_HERSHEY_SIMPLEX, 0.7, (255, 0, 0),2, lineType=cv2.LINE_AA)
                cv2.putText(orig_image, pred_classes[j], (int(box[0]+50), int(box[1] +50)), cv2.FONT_HERSHEY_SIMPLEX, 2,
                            (box_color), 2)

        #cv2.imshow('Prediction', orig_image)
        #cv2.waitKey(1)
        resimAdi=image_name
        resimAdi=resimAdi.replace("deney_az_veri","")
        resimAdi = resimAdi.replace("\\", "")
        aabb = resimAdi.split('xxyyyz')
        print(aabb[1])
        olmasiGerekenEtiket = aabb[1].replace(".JPG", "")
        olmasiGerekenEtiket = olmasiGerekenEtiket.replace(".", "/")


        print("tahmin var...{0}".format(resimAdi))
        bitisZamani = datetime.now()
        difference = (bitisZamani - baslangicZamani)
        total_seconds = difference.total_seconds()

        tahminCustomEtiketObjects.sort(key=lambda x: x.startx)
        tahminEdilenEtiket = ""
        for obj in tahminCustomEtiketObjects:
            tahminEdilenEtiket = tahminEdilenEtiket + obj.title
        print("olması gereken:{0} tahmin edilen:{1}".format(olmasiGerekenEtiket, tahminEdilenEtiket))

        olusanF1SkorNesne = tahminF1SkorClass(resimAdi, olmasiGerekenEtiket, tahminEdilenEtiket, 0, 0, 0, 0, 0, 0, 0, 0,
                                              0, 0, 0, 0, 0, 0, 0, 0, 0, 0, 0, 0,
                                              0, 0, 0, 0, 0, 0, 0, 0, 0, 0, 0, 0, 0, 0, 0, 0, 0, 0, 0, 0, 0, 0, total_seconds)
        ci = 0
        copyTahminEdilenEtiket = tahminEdilenEtiket
        while ci < len(olmasiGerekenEtiket):
            et = olmasiGerekenEtiket[ci]
            TP = 0
            if len(copyTahminEdilenEtiket) > 0:
                if (olmasiGerekenEtiket[ci] == copyTahminEdilenEtiket[0]):
                    TP = 1
                    copyTahminEdilenEtiket = copyTahminEdilenEtiket[1::]
            if (et == "1"):
                olusanF1SkorNesne.Etiket1 += 1
                olusanF1SkorNesne.TP1 += TP
            if (et == "2"):
                olusanF1SkorNesne.Etiket2 += 1
                olusanF1SkorNesne.TP2 += TP
            if (et == "3"):
                olusanF1SkorNesne.Etiket3 += 1
                olusanF1SkorNesne.TP3 += TP
            if (et == "4"):
                olusanF1SkorNesne.Etiket4 += 1
                olusanF1SkorNesne.TP4 += TP
            if (et == "5"):
                olusanF1SkorNesne.Etiket5 += 1
                olusanF1SkorNesne.TP5 += TP
            if (et == "6"):
                olusanF1SkorNesne.Etiket6 += 1
                olusanF1SkorNesne.TP6 += TP
            if (et == "7"):
                olusanF1SkorNesne.Etiket7 += 1
                olusanF1SkorNesne.TP7 += TP
            if (et == "8"):
                olusanF1SkorNesne.Etiket8 += 1
                olusanF1SkorNesne.TP8 += TP
            if (et == "9"):
                olusanF1SkorNesne.Etiket9 += 1
                olusanF1SkorNesne.TP9 += TP
            if (et == "0"):
                olusanF1SkorNesne.Etiket0 += 1
                olusanF1SkorNesne.TP0 += TP
            if (et == "/"):
                olusanF1SkorNesne.EtiketS += 1
                olusanF1SkorNesne.TPS += TP
            if (et == "A"):
                olusanF1SkorNesne.EtiketA += 1
                olusanF1SkorNesne.TPA += TP
            if (et == "B"):
                olusanF1SkorNesne.EtiketB += 1
                olusanF1SkorNesne.TPB += TP
            if (et == "C"):
                olusanF1SkorNesne.EtiketC += 1
                olusanF1SkorNesne.TPC += TP
            ci += 1

        ci = 0
        while ci < len(copyTahminEdilenEtiket):
            et = copyTahminEdilenEtiket[ci]
            if (et == "1"):
                olusanF1SkorNesne.FP1 += 1
            if (et == "2"):
                olusanF1SkorNesne.FP2 += 1
            if (et == "3"):
                olusanF1SkorNesne.FP3 += 1
            if (et == "4"):
                olusanF1SkorNesne.FP4 += 1
            if (et == "5"):
                olusanF1SkorNesne.FP5 += 1
            if (et == "6"):
                olusanF1SkorNesne.FP6 += 1
            if (et == "7"):
                olusanF1SkorNesne.FP7 += 1
            if (et == "8"):
                olusanF1SkorNesne.FP8 += 1
            if (et == "9"):
                olusanF1SkorNesne.FP9 += 1
            if (et == "0"):
                olusanF1SkorNesne.FP0 += 1
            if (et == "/"):
                olusanF1SkorNesne.FPS += 1
            if (et == "A"):
                olusanF1SkorNesne.FPA += 1
            if (et == "B"):
                olusanF1SkorNesne.FPB += 1
            if (et == "C"):
                olusanF1SkorNesne.FPC += 1
            ci += 1

        f1SkorkObjeleriDizi.append(olusanF1SkorNesne)

        aax = ModelDisBilgiObject(resimAdi+".jpg", countAdet, total_seconds)
        arrayModelDisBilgiObject.append(aax)
        cv2.imwrite("../test_predictions/"+resimAdi+".jpg", orig_image)
    print(f"Image {i+1} done...")
    print('-'*50)

print('TEST PREDICTIONS COMPLETE')
#cv2.destroyAllWindows()
if 1==1:
    now = datetime.now()  # current date and time

    date_time_str = now.strftime("%m_%d_%Y_%H_%M_%S")
    workbook = xlsxwriter.Workbook("FasterRCNN_PyTorch_Tahmin_"+date_time_str+".xlsx")
    worksheet = workbook.add_worksheet()
    row = 0
    col = 0

    worksheet.write(row, col, "resimAdi")
    worksheet.write(row, col + 1, "olmasiGerekenEtiket")
    worksheet.write(row, col + 2, "tahminEdilenEtiket")
    worksheet.write(row, col + 3, "Etiket1")
    worksheet.write(row, col + 4, "x.TP1")
    worksheet.write(row, col + 5, "FP1")
    worksheet.write(row, col + 6, "Etiket2")
    worksheet.write(row, col + 7, "TP2")
    worksheet.write(row, col + 8, "FP2")
    worksheet.write(row, col + 9, "Etiket3")
    worksheet.write(row, col + 10, "TP3")
    worksheet.write(row, col + 11, "FP3")
    worksheet.write(row, col + 12, "Etiket4")
    worksheet.write(row, col + 13, "TP4")
    worksheet.write(row, col + 14, "FP4")
    worksheet.write(row, col + 15, "Etiket5")
    worksheet.write(row, col + 16, "TP5")
    worksheet.write(row, col + 17, "FP5")
    worksheet.write(row, col + 18, "Etiket6")
    worksheet.write(row, col + 19, "TP6")
    worksheet.write(row, col + 20, "FP6")
    worksheet.write(row, col + 21, "Etiket7")
    worksheet.write(row, col + 22, "TP7")
    worksheet.write(row, col + 23, "FP7")
    worksheet.write(row, col + 24, "Etiket8")
    worksheet.write(row, col + 25, "TP8")
    worksheet.write(row, col + 26, "FP8")
    worksheet.write(row, col + 27, "Etiket9")
    worksheet.write(row, col + 28, "TP9")
    worksheet.write(row, col + 29, "FP9")
    worksheet.write(row, col + 30, "Etiket0")
    worksheet.write(row, col + 31, "TP0")
    worksheet.write(row, col + 32, "FP0")
    worksheet.write(row, col + 33, "EtiketS")
    worksheet.write(row, col + 34, "TPS")
    worksheet.write(row, col + 35, "FPS")
    worksheet.write(row, col + 36, "EtiketA")
    worksheet.write(row, col + 37, "TPA")
    worksheet.write(row, col + 38, "FPA")
    worksheet.write(row, col + 39, "EtiketB")
    worksheet.write(row, col + 40, "TPB")
    worksheet.write(row, col + 41, "FPB")
    worksheet.write(row, col + 42, "EtiketC")
    worksheet.write(row, col + 43, "TPC")
    worksheet.write(row, col + 44, "FPC")
    worksheet.write(row, col + 45, "TahminSuresi")

    row = 1
    col = 0
    for x in f1SkorkObjeleriDizi:
        worksheet.write(row, col, x.resimAdi)
        worksheet.write(row, col + 1, x.olmasiGerekenEtiket)
        worksheet.write(row, col + 2, x.tahminEdilenEtiket)
        worksheet.write(row, col + 3, x.Etiket1)
        worksheet.write(row, col + 4, x.TP1)
        worksheet.write(row, col + 5, x.FP1)
        worksheet.write(row, col + 6, x.Etiket2)
        worksheet.write(row, col + 7, x.TP2)
        worksheet.write(row, col + 8, x.FP2)
        worksheet.write(row, col + 9, x.Etiket3)
        worksheet.write(row, col + 10, x.TP3)
        worksheet.write(row, col + 11, x.FP3)
        worksheet.write(row, col + 12, x.Etiket4)
        worksheet.write(row, col + 13, x.TP4)
        worksheet.write(row, col + 14, x.FP4)
        worksheet.write(row, col + 15, x.Etiket5)
        worksheet.write(row, col + 16, x.TP5)
        worksheet.write(row, col + 17, x.FP5)
        worksheet.write(row, col + 18, x.Etiket6)
        worksheet.write(row, col + 19, x.TP6)
        worksheet.write(row, col + 20, x.FP6)
        worksheet.write(row, col + 21, x.Etiket7)
        worksheet.write(row, col + 22, x.TP7)
        worksheet.write(row, col + 23, x.FP7)
        worksheet.write(row, col + 24, x.Etiket8)
        worksheet.write(row, col + 25, x.TP8)
        worksheet.write(row, col + 26, x.FP8)
        worksheet.write(row, col + 27, x.Etiket9)
        worksheet.write(row, col + 28, x.TP9)
        worksheet.write(row, col + 29, x.FP9)
        worksheet.write(row, col + 30, x.Etiket0)
        worksheet.write(row, col + 31, x.TP0)
        worksheet.write(row, col + 32, x.FP0)
        worksheet.write(row, col + 33, x.EtiketS)
        worksheet.write(row, col + 34, x.TPS)
        worksheet.write(row, col + 35, x.FPS)
        worksheet.write(row, col + 36, x.EtiketA)
        worksheet.write(row, col + 37, x.TPA)
        worksheet.write(row, col + 38, x.FPA)
        worksheet.write(row, col + 39, x.EtiketB)
        worksheet.write(row, col + 40, x.TPB)
        worksheet.write(row, col + 41, x.FPB)
        worksheet.write(row, col + 42, x.EtiketC)
        worksheet.write(row, col + 43, x.TPC)
        worksheet.write(row, col + 44, x.FPC)
        worksheet.write(row, col + 45, x.tahminSuresi)

        row += 1
        print("satir : {}".format(row))
    workbook.close()
