# Supplementary material for: A fine-tuned YOLOv5 deep learning approach for real-time house number detection
Source: PeerJ Comput Sci. 2023 Jul 3;9:e1453. doi: 10.7717/peerj-cs.1453 (PMC10403189; doi:10.7717/peerj-cs.1453)
Supplement: Supplemental Information 1 [file peerj-cs-09-1453-s001.zip › CodeFiles/YOLOV4Detect.py]

import argparse
import os
import platform
import shutil
import time
from pathlib import Path

import cv2
import torch
from datetime import datetime
import torch.backends.cudnn as cudnn
from numpy import random
import xlsxwriter

from utils.google_utils import attempt_load
from utils.datasets import LoadStreams, LoadImages
from utils.general import (
    check_img_size, non_max_suppression, apply_classifier, scale_coords, xyxy2xywh, strip_optimizer)
from utils.plots import plot_one_box
from utils.torch_utils import select_device, load_classifier, time_synchronized

from models.models import *
from utils.datasets import *
from utils.general import *


class customEtiketObject():

    def __init__(self, title, startx):
        self.title = title
        self.startx = startx

        # self.date = datetime.strptime(date, "%B %d, %Y")
class tahminF1SkorClass():
    def __init__(self,resimAdi,olmasiGerekenEtiket,tahminEdilenEtiket,Etiket1,TP1,FP1,Etiket2,TP2,FP2,Etiket3,TP3,FP3,Etiket4,TP4,FP4,Etiket5,TP5,FP5,Etiket6,TP6,FP6,Etiket7,TP7,FP7,
                 Etiket8,TP8,FP8,Etiket9,TP9,FP9,Etiket0,TP0,FP0,EtiketS,TPS,FPS,EtiketA,TPA,FPA,EtiketB,TPB,FPB,EtiketC,TPC,FPC,tahminSuresi):
        self.resimAdi=resimAdi
        self.olmasiGerekenEtiket=olmasiGerekenEtiket
        self.tahminEdilenEtiket=tahminEdilenEtiket
        self.Etiket1=Etiket1
        self.TP1=TP1
        self.FP1=FP1
        self.Etiket2 = Etiket2
        self.TP2 = TP2
        self.FP2 = FP2
        self.Etiket3 = Etiket3
        self.TP3 = TP3
        self.FP3 = FP3
        self.Etiket4 = Etiket4
        self.TP4 = TP4
        self.FP4 = FP4
        self.Etiket5 = Etiket5
        self.TP5 = TP5
        self.FP5 = FP5
        self.Etiket6 = Etiket6
        self.TP6 = TP6
        self.FP6 = FP6
        self.Etiket7 = Etiket7
        self.TP7 = TP7
        self.FP7 = FP7
        self.Etiket8 = Etiket8
        self.TP8 = TP8
        self.FP8 = FP8
        self.Etiket9 = Etiket9
        self.TP9 = TP9
        self.FP9 = FP9
        self.Etiket0 = Etiket0
        self.TP0 = TP0
        self.FP0 = FP0
        self.EtiketS = EtiketS
        self.TPS = TPS
        self.FPS = FPS
        self.EtiketA = EtiketA
        self.TPA = TPA
        self.FPA = FPA
        self.EtiketB = EtiketB
        self.TPB = TPB
        self.FPB = FPB
        self.EtiketC = EtiketC
        self.TPC = TPC
        self.FPC = FPC
        self.tahminSuresi=tahminSuresi

def load_classes(path):
    # Loads *.names file at 'path'
    with open(path, 'r') as f:
        names = f.read().split('\n')
    return list(filter(None, names))  # filter removes empty strings (such as last line)

def detect(save_img=False):
    out, source, weights, view_img, save_txt, imgsz, cfg, names = \
        opt.output, opt.source, opt.weights, opt.view_img, opt.save_txt, opt.img_size, opt.cfg, opt.names
    webcam = source == '0' or source.startswith('rtsp') or source.startswith('http') or source.endswith('.txt')

    # Initialize
    device = select_device(opt.device)
    if os.path.exists(out):
        shutil.rmtree(out)  # delete output folder
    os.makedirs(out)  # make new output folder
    half = device.type != 'cpu'  # half precision only supported on CUDA

    # Load model
    model = Darknet(cfg, imgsz).cuda()
    try:
        model.load_state_dict(torch.load(weights[0], map_location=device)['model'])
        #model = attempt_load(weights, map_location=device)  # load FP32 model
        #imgsz = check_img_size(imgsz, s=model.stride.max())  # check img_size
    except:
        load_darknet_weights(model, weights[0])
    model.to(device).eval()
    if half:
        model.half()  # to FP16

    # Second-stage classifier
    classify = False
    if classify:
        modelc = load_classifier(name='resnet101', n=2)  # initialize
        modelc.load_state_dict(torch.load('weights/resnet101.pt', map_location=device)['model'])  # load weights
        modelc.to(device).eval()

    # Set Dataloader
    vid_path, vid_writer = None, None
    if webcam:
        view_img = True
        cudnn.benchmark = True  # set True to speed up constant image size inference
        dataset = LoadStreams(source, img_size=imgsz)
    else:
        save_img = True
        dataset = LoadImages(source, img_size=imgsz, auto_size=64)

    # Get names and colors
    names = load_classes(names)
    colors = [[random.randint(0, 255) for _ in range(3)] for _ in range(len(names))]
    f1SkorkObjeleriDizi=[]
    # Run inference
    t0 = time.time()
    img = torch.zeros((1, 3, imgsz, imgsz), device=device)  # init img
    _ = model(img.half() if half else img) if device.type != 'cpu' else None  # run once
    for path, img, im0s, vid_cap in dataset:
        img = torch.from_numpy(img).to(device)
        img = img.half() if half else img.float()  # uint8 to fp16/32
        img /= 255.0  # 0 - 255 to 0.0 - 1.0
        if img.ndimension() == 3:
            img = img.unsqueeze(0)

        # Inference
        t1 = time_synchronized()
        pred = model(img, augment=opt.augment)[0]

        # Apply NMS
        pred = non_max_suppression(pred, opt.conf_thres, opt.iou_thres, classes=opt.classes, agnostic=opt.agnostic_nms)
        t2 = time_synchronized()

        # Apply Classifier
        if classify:
            pred = apply_classifier(pred, modelc, img, im0s)

        # Process detections
        for i, det in enumerate(pred):  # detections per image
            if webcam:  # batch_size >= 1
                p, s, im0 = path[i], '%g: ' % i, im0s[i].copy()
            else:
                p, s, im0 = path, '', im0s
            print("p:",p)
            resimAdi=p.replace("D:\\DropBox\\Dropbox\\DerinOgrenmeYontemlerininPerformansiKapiNumarasi\\PyTorch_YOLOv4_Stable\\inference\\images\\","")
            print(resimAdi)
            aabb=resimAdi.split('xxyyyz')
            print(aabb[1])
            olmasiGerekenEtiket=aabb[1].replace(".JPG","")
            olmasiGerekenEtiket=olmasiGerekenEtiket.replace(".","/")
            tahminCustomEtiketObjects = []


            #p path demek burdan yürüyeceğim...
            #print("s:",s)
            save_path = str(Path(out) / Path(p).name)
            txt_path = str(Path(out) / Path(p).stem) + ('_%g' % dataset.frame if dataset.mode == 'video' else '')
            s += '%gx%g ' % img.shape[2:]  # print string
            gn = torch.tensor(im0.shape)[[1, 0, 1, 0]]  # normalization gain whwh
            if det is not None and len(det):
                # Rescale boxes from img_size to im0 size
                det[:, :4] = scale_coords(img.shape[2:], det[:, :4], im0.shape).round()

                # Print results
                for c in det[:, -1].unique():
                    n = (det[:, -1] == c).sum()  # detections per class
                    s += '%g %ss, ' % (n, names[int(c)])  # add to string

                # Write results
                for *xyxy, conf, cls in det:
                    if save_txt:  # Write to file
                        xywh = (xyxy2xywh(torch.tensor(xyxy).view(1, 4)) / gn).view(-1).tolist()  # normalized xywh
                        with open(txt_path + '.txt', 'a') as f:
                            f.write(('%g ' * 5 + '\n') % (cls, *xywh))  # label format

                    if save_img or view_img:  # Add bbox to image
                        label = '%s %.2f' % (names[int(cls)], conf)
                        print(names[int(cls)])
                        x1 = int(xyxy[0].item())
                        print(x1)
                        cobj = customEtiketObject(names[int(cls)], x1)
                        tahminCustomEtiketObjects.append(cobj)
                        plot_one_box(xyxy, im0, label=label, color=colors[int(cls)], line_thickness=3)

            # Print time (inference + NMS)
            print('%sDone. (%.3fs)' % (s, t2 - t1))
            tahminCustomEtiketObjects.sort(key=lambda x: x.startx)
            tahminEdilenEtiket=""
            for obj in tahminCustomEtiketObjects:
                    tahminEdilenEtiket = tahminEdilenEtiket + obj.title
            print("olması gereken:{0} tahmin edilen:{1}".format(olmasiGerekenEtiket,tahminEdilenEtiket))


            olusanF1SkorNesne = tahminF1SkorClass(resimAdi,olmasiGerekenEtiket,tahminEdilenEtiket, 0, 0, 0, 0, 0, 0, 0, 0, 0, 0, 0, 0, 0, 0, 0, 0, 0, 0, 0, 0,
                                                  0, 0, 0, 0, 0, 0, 0, 0, 0, 0, 0, 0, 0, 0, 0, 0, 0, 0, 0, 0, 0, 0,t2 - t1)
            ci = 0
            copyTahminEdilenEtiket=tahminEdilenEtiket
            while ci < len(olmasiGerekenEtiket):
                et=olmasiGerekenEtiket[ci]
                TP=0
                if len(copyTahminEdilenEtiket)>0:
                    if (olmasiGerekenEtiket[ci]==copyTahminEdilenEtiket[0]):
                        TP=1
                        copyTahminEdilenEtiket=copyTahminEdilenEtiket[1 : :]
                if (et=="1"):
                    olusanF1SkorNesne.Etiket1+=1
                    olusanF1SkorNesne.TP1 += TP
                if (et=="2"):
                    olusanF1SkorNesne.Etiket2+=1
                    olusanF1SkorNesne.TP2 += TP
                if (et=="3"):
                    olusanF1SkorNesne.Etiket3+=1
                    olusanF1SkorNesne.TP3 += TP
                if (et=="4"):
                    olusanF1SkorNesne.Etiket4+=1
                    olusanF1SkorNesne.TP4 += TP
                if (et=="5"):
                    olusanF1SkorNesne.Etiket5+=1
                    olusanF1SkorNesne.TP5 += TP
                if (et=="6"):
                    olusanF1SkorNesne.Etiket6+=1
                    olusanF1SkorNesne.TP6 += TP
                if (et=="7"):
                    olusanF1SkorNesne.Etiket7+=1
                    olusanF1SkorNesne.TP7 += TP
                if (et=="8"):
                    olusanF1SkorNesne.Etiket8+=1
                    olusanF1SkorNesne.TP8 += TP
                if (et=="9"):
                    olusanF1SkorNesne.Etiket9+=1
                    olusanF1SkorNesne.TP9 += TP
                if (et=="0"):
                    olusanF1SkorNesne.Etiket0+=1
                    olusanF1SkorNesne.TP0 += TP
                if (et=="/"):
                    olusanF1SkorNesne.EtiketS+=1
                    olusanF1SkorNesne.TPS += TP
                if (et=="A"):
                    olusanF1SkorNesne.EtiketA+=1
                    olusanF1SkorNesne.TPA += TP
                if (et=="B"):
                    olusanF1SkorNesne.EtiketB+=1
                    olusanF1SkorNesne.TPB += TP
                if (et=="C"):
                    olusanF1SkorNesne.EtiketC+=1
                    olusanF1SkorNesne.TPC += TP
                ci += 1

            ci = 0
            while ci < len(copyTahminEdilenEtiket):
                et = copyTahminEdilenEtiket[ci]
                if (et == "1"):
                    olusanF1SkorNesne.FP1 += 1
                if (et == "2"):
                    olusanF1SkorNesne.FP2 += 1
                if (et == "3"):
                    olusanF1SkorNesne.FP3 += 1
                if (et == "4"):
                    olusanF1SkorNesne.FP4 += 1
                if (et == "5"):
                    olusanF1SkorNesne.FP5 += 1
                if (et == "6"):
                    olusanF1SkorNesne.FP6 += 1
                if (et == "7"):
                    olusanF1SkorNesne.FP7 += 1
                if (et == "8"):
                    olusanF1SkorNesne.FP8 += 1
                if (et == "9"):
                    olusanF1SkorNesne.FP9 += 1
                if (et == "0"):
                    olusanF1SkorNesne.FP0 += 1
                if (et == "/"):
                    olusanF1SkorNesne.FPS += 1
                if (et == "A"):
                    olusanF1SkorNesne.FPA += 1
                if (et == "B"):
                    olusanF1SkorNesne.FPB += 1
                if (et == "C"):
                    olusanF1SkorNesne.FPC += 1
                ci += 1

            f1SkorkObjeleriDizi.append(olusanF1SkorNesne)
            # Stream results
            if view_img:
                cv2.imshow(p, im0)
                if cv2.waitKey(1) == ord('q'):  # q to quit
                    raise StopIteration

            # Save results (image with detections)
            if save_img:
                if dataset.mode == 'images':
                    cv2.imwrite(save_path, im0)
                else:
                    if vid_path != save_path:  # new video
                        vid_path = save_path
                        if isinstance(vid_writer, cv2.VideoWriter):
                            vid_writer.release()  # release previous video writer

                        fourcc = 'mp4v'  # output video codec
                        fps = vid_cap.get(cv2.CAP_PROP_FPS)
                        w = int(vid_cap.get(cv2.CAP_PROP_FRAME_WIDTH))
                        h = int(vid_cap.get(cv2.CAP_PROP_FRAME_HEIGHT))
                        vid_writer = cv2.VideoWriter(save_path, cv2.VideoWriter_fourcc(*fourcc), fps, (w, h))
                    vid_writer.write(im0)

    if save_txt or save_img:
        print('Results saved to %s' % Path(out))
        if platform == 'darwin' and not opt.update:  # MacOS
            os.system('open ' + save_path)

    print('Done. (%.3fs)' % (time.time() - t0))

    now = datetime.now()  # current date and time

    date_time_str = now.strftime("%m_%d_%Y_%H_%M_%S")
    workbook = xlsxwriter.Workbook("YOLOv4_PyTorch_Tahmin_"+date_time_str+".xlsx")
    worksheet = workbook.add_worksheet()
    row = 0
    col = 0

    worksheet.write(row, col, "resimAdi")
    worksheet.write(row, col + 1, "olmasiGerekenEtiket")
    worksheet.write(row, col + 2, "tahminEdilenEtiket")
    worksheet.write(row, col + 3, "Etiket1")
    worksheet.write(row, col + 4, "x.TP1")
    worksheet.write(row, col + 5, "FP1")
    worksheet.write(row, col + 6, "Etiket2")
    worksheet.write(row, col + 7, "TP2")
    worksheet.write(row, col + 8, "FP2")
    worksheet.write(row, col + 9, "Etiket3")
    worksheet.write(row, col + 10, "TP3")
    worksheet.write(row, col + 11, "FP3")
    worksheet.write(row, col + 12, "Etiket4")
    worksheet.write(row, col + 13, "TP4")
    worksheet.write(row, col + 14, "FP4")
    worksheet.write(row, col + 15, "Etiket5")
    worksheet.write(row, col + 16, "TP5")
    worksheet.write(row, col + 17, "FP5")
    worksheet.write(row, col + 18, "Etiket6")
    worksheet.write(row, col + 19, "TP6")
    worksheet.write(row, col + 20, "FP6")
    worksheet.write(row, col + 21, "Etiket7")
    worksheet.write(row, col + 22, "TP7")
    worksheet.write(row, col + 23, "FP7")
    worksheet.write(row, col + 24, "Etiket8")
    worksheet.write(row, col + 25, "TP8")
    worksheet.write(row, col + 26, "FP8")
    worksheet.write(row, col + 27, "Etiket9")
    worksheet.write(row, col + 28, "TP9")
    worksheet.write(row, col + 29, "FP9")
    worksheet.write(row, col + 30, "Etiket0")
    worksheet.write(row, col + 31, "TP0")
    worksheet.write(row, col + 32, "FP0")
    worksheet.write(row, col + 33, "EtiketS")
    worksheet.write(row, col + 34, "TPS")
    worksheet.write(row, col + 35, "FPS")
    worksheet.write(row, col + 36, "EtiketA")
    worksheet.write(row, col + 37, "TPA")
    worksheet.write(row, col + 38, "FPA")
    worksheet.write(row, col + 39, "EtiketB")
    worksheet.write(row, col + 40, "TPB")
    worksheet.write(row, col + 41, "FPB")
    worksheet.write(row, col + 42, "EtiketC")
    worksheet.write(row, col + 43, "TPC")
    worksheet.write(row, col + 44, "FPC")
    worksheet.write(row, col + 45, "TahminSuresi")

    row = 1
    col = 0
    for x in f1SkorkObjeleriDizi:
        worksheet.write(row, col, x.resimAdi)
        worksheet.write(row, col + 1, x.olmasiGerekenEtiket)
        worksheet.write(row, col + 2, x.tahminEdilenEtiket)
        worksheet.write(row, col + 3, x.Etiket1)
        worksheet.write(row, col + 4, x.TP1)
        worksheet.write(row, col + 5, x.FP1)
        worksheet.write(row, col + 6, x.Etiket2)
        worksheet.write(row, col + 7, x.TP2)
        worksheet.write(row, col + 8, x.FP2)
        worksheet.write(row, col + 9, x.Etiket3)
        worksheet.write(row, col + 10, x.TP3)
        worksheet.write(row, col + 11, x.FP3)
        worksheet.write(row, col + 12, x.Etiket4)
        worksheet.write(row, col + 13, x.TP4)
        worksheet.write(row, col + 14, x.FP4)
        worksheet.write(row, col + 15, x.Etiket5)
        worksheet.write(row, col + 16, x.TP5)
        worksheet.write(row, col + 17, x.FP5)
        worksheet.write(row, col + 18, x.Etiket6)
        worksheet.write(row, col + 19, x.TP6)
        worksheet.write(row, col + 20, x.FP6)
        worksheet.write(row, col + 21, x.Etiket7)
        worksheet.write(row, col + 22, x.TP7)
        worksheet.write(row, col + 23, x.FP7)
        worksheet.write(row, col + 24, x.Etiket8)
        worksheet.write(row, col + 25, x.TP8)
        worksheet.write(row, col + 26, x.FP8)
        worksheet.write(row, col + 27, x.Etiket9)
        worksheet.write(row, col + 28, x.TP9)
        worksheet.write(row, col + 29, x.FP9)
        worksheet.write(row, col + 30, x.Etiket0)
        worksheet.write(row, col + 31, x.TP0)
        worksheet.write(row, col + 32, x.FP0)
        worksheet.write(row, col + 33, x.EtiketS)
        worksheet.write(row, col + 34, x.TPS)
        worksheet.write(row, col + 35, x.FPS)
        worksheet.write(row, col + 36, x.EtiketA)
        worksheet.write(row, col + 37, x.TPA)
        worksheet.write(row, col + 38, x.FPA)
        worksheet.write(row, col + 39, x.EtiketB)
        worksheet.write(row, col + 40, x.TPB)
        worksheet.write(row, col + 41, x.FPB)
        worksheet.write(row, col + 42, x.EtiketC)
        worksheet.write(row, col + 43, x.TPC)
        worksheet.write(row, col + 44, x.FPC)
        worksheet.write(row, col + 45, x.tahminSuresi)

        row += 1
        print("satir : {}".format(row))
    workbook.close()


if __name__ == '__main__':
    parser = argparse.ArgumentParser()
    parser.add_argument('--weights', nargs='+', type=str, default='yolov4.weights', help='model.pt path(s)')
    parser.add_argument('--source', type=str, default='inference/images', help='source')  # file/folder, 0 for webcam
    parser.add_argument('--output', type=str, default='inference/output', help='output folder')  # output folder
    parser.add_argument('--img-size', type=int, default=640, help='inference size (pixels)')
    parser.add_argument('--conf-thres', type=float, default=0.4, help='object confidence threshold')
    parser.add_argument('--iou-thres', type=float, default=0.5, help='IOU threshold for NMS')
    parser.add_argument('--device', default='', help='cuda device, i.e. 0 or 0,1,2,3 or cpu')
    parser.add_argument('--view-img', action='store_true', help='display results')
    parser.add_argument('--save-txt', action='store_true', help='save results to *.txt')
    parser.add_argument('--classes', nargs='+', type=int, help='filter by class: --class 0, or --class 0 2 3')
    parser.add_argument('--agnostic-nms', action='store_true', help='class-agnostic NMS')
    parser.add_argument('--augment', action='store_true', help='augmented inference')
    parser.add_argument('--update', action='store_true', help='update all models')
    parser.add_argument('--cfg', type=str, default='models/yolov4.cfg', help='*.cfg path')
    parser.add_argument('--names', type=str, default='data/coco.names', help='*.cfg path')
    opt = parser.parse_args()
    print(opt)

    with torch.no_grad():
        if opt.update:  # update all models (to fix SourceChangeWarning)
            for opt.weights in ['']:
                detect()
                strip_optimizer(opt.weights)
        else:
            detect()
