# Supplementary material for: A fine-tuned YOLOv5 deep learning approach for real-time house number detection
Source: PeerJ Comput Sci. 2023 Jul 3;9:e1453. doi: 10.7717/peerj-cs.1453 (PMC10403189; doi:10.7717/peerj-cs.1453)
Supplement: Supplemental Information 1 [file peerj-cs-09-1453-s001.zip › CodeFiles/YOLOV5Detect.py]

# YOLOv5 🚀 by Ultralytics, GPL-3.0 license
"""
Run inference on images, videos, directories, streams, etc.

Usage - sources:
    $ python path/to/detect.py --weights yolov5s.pt --source 0              # webcam
                                                             img.jpg        # image
                                                             vid.mp4        # video
                                                             path/          # directory
                                                             path/*.jpg     # glob
                                                             'https://youtu.be/Zgi9g1ksQHc'  # YouTube
                                                             'rtsp://example.com/media.mp4'  # RTSP, RTMP, HTTP stream

Usage - formats:
    $ python path/to/detect.py --weights yolov5s.pt                 # PyTorch
                                         yolov5s.torchscript        # TorchScript
                                         yolov5s.onnx               # ONNX Runtime or OpenCV DNN with --dnn
                                         yolov5s.xml                # OpenVINO
                                         yolov5s.engine             # TensorRT
                                         yolov5s.mlmodel            # CoreML (MacOS-only)
                                         yolov5s_saved_model        # TensorFlow SavedModel
                                         yolov5s.pb                 # TensorFlow GraphDef
                                         yolov5s.tflite             # TensorFlow Lite
                                         yolov5s_edgetpu.tflite     # TensorFlow Edge TPU
"""

import argparse
import os
import sys
from pathlib import Path
import xlsxwriter
from datetime import datetime
import cv2
import torch
import torch.backends.cudnn as cudnn

FILE = Path(__file__).resolve()
ROOT = FILE.parents[0]  # YOLOv5 root directory
if str(ROOT) not in sys.path:
    sys.path.append(str(ROOT))  # add ROOT to PATH
ROOT = Path(os.path.relpath(ROOT, Path.cwd()))  # relative

from models.common import DetectMultiBackend
from utils.datasets import IMG_FORMATS, VID_FORMATS, LoadImages, LoadStreams
from utils.general import (LOGGER, check_file, check_img_size, check_imshow, check_requirements, colorstr,
                           increment_path, non_max_suppression, print_args, scale_coords, strip_optimizer, xyxy2xywh)
from utils.plots import Annotator, colors, save_one_box
from utils.torch_utils import select_device, time_sync
class customEtiketObject():

    def __init__(self, title, startx):
        self.title = title
        self.startx = startx

        # self.date = datetime.strptime(date, "%B %d, %Y")
class tahminF1SkorClass():
    def __init__(self,resimAdi,olmasiGerekenEtiket,tahminEdilenEtiket,Etiket1,TP1,FP1,Etiket2,TP2,FP2,Etiket3,TP3,FP3,Etiket4,TP4,FP4,Etiket5,TP5,FP5,Etiket6,TP6,FP6,Etiket7,TP7,FP7,
                 Etiket8,TP8,FP8,Etiket9,TP9,FP9,Etiket0,TP0,FP0,EtiketS,TPS,FPS,EtiketA,TPA,FPA,EtiketB,TPB,FPB,EtiketC,TPC,FPC,tahminSuresi):
        self.resimAdi=resimAdi
        self.olmasiGerekenEtiket=olmasiGerekenEtiket
        self.tahminEdilenEtiket=tahminEdilenEtiket
        self.Etiket1=Etiket1
        self.TP1=TP1
        self.FP1=FP1
        self.Etiket2 = Etiket2
        self.TP2 = TP2
        self.FP2 = FP2
        self.Etiket3 = Etiket3
        self.TP3 = TP3
        self.FP3 = FP3
        self.Etiket4 = Etiket4
        self.TP4 = TP4
        self.FP4 = FP4
        self.Etiket5 = Etiket5
        self.TP5 = TP5
        self.FP5 = FP5
        self.Etiket6 = Etiket6
        self.TP6 = TP6
        self.FP6 = FP6
        self.Etiket7 = Etiket7
        self.TP7 = TP7
        self.FP7 = FP7
        self.Etiket8 = Etiket8
        self.TP8 = TP8
        self.FP8 = FP8
        self.Etiket9 = Etiket9
        self.TP9 = TP9
        self.FP9 = FP9
        self.Etiket0 = Etiket0
        self.TP0 = TP0
        self.FP0 = FP0
        self.EtiketS = EtiketS
        self.TPS = TPS
        self.FPS = FPS
        self.EtiketA = EtiketA
        self.TPA = TPA
        self.FPA = FPA
        self.EtiketB = EtiketB
        self.TPB = TPB
        self.FPB = FPB
        self.EtiketC = EtiketC
        self.TPC = TPC
        self.FPC = FPC
        self.tahminSuresi=tahminSuresi

@torch.no_grad()
def run(weights=ROOT / 'yolov5s.pt',  # model.pt path(s)
        source=ROOT / 'data/images',  # file/dir/URL/glob, 0 for webcam
        data=ROOT / 'data/coco128.yaml',  # dataset.yaml path
        imgsz=(640, 640),  # inference size (height, width)
        conf_thres=0.25,  # confidence threshold
        iou_thres=0.45,  # NMS IOU threshold
        max_det=1000,  # maximum detections per image
        device='',  # cuda device, i.e. 0 or 0,1,2,3 or cpu
        view_img=False,  # show results
        save_txt=False,  # save results to *.txt
        save_conf=False,  # save confidences in --save-txt labels
        save_crop=False,  # save cropped prediction boxes
        nosave=False,  # do not save images/videos
        classes=None,  # filter by class: --class 0, or --class 0 2 3
        agnostic_nms=False,  # class-agnostic NMS
        augment=False,  # augmented inference
        visualize=False,  # visualize features
        update=False,  # update all models
        project=ROOT / 'runs/detect',  # save results to project/name
        name='exp',  # save results to project/name
        exist_ok=False,  # existing project/name ok, do not increment
        line_thickness=3,  # bounding box thickness (pixels)
        hide_labels=False,  # hide labels
        hide_conf=False,  # hide confidences
        half=False,  # use FP16 half-precision inference
        dnn=False,  # use OpenCV DNN for ONNX inference
        ):
    source = str(source)
    save_img = not nosave and not source.endswith('.txt')  # save inference images
    is_file = Path(source).suffix[1:] in (IMG_FORMATS + VID_FORMATS)
    is_url = source.lower().startswith(('rtsp://', 'rtmp://', 'http://', 'https://'))
    webcam = source.isnumeric() or source.endswith('.txt') or (is_url and not is_file)
    if is_url and is_file:
        source = check_file(source)  # download

    # Directories
    save_dir = increment_path(Path(project) / name, exist_ok=exist_ok)  # increment run
    (save_dir / 'labels' if save_txt else save_dir).mkdir(parents=True, exist_ok=True)  # make dir

    # Load model
    device = select_device(device)
    model = DetectMultiBackend(weights, device=device, dnn=dnn, data=data)
    stride, names, pt, jit, onnx, engine = model.stride, model.names, model.pt, model.jit, model.onnx, model.engine
    imgsz = check_img_size(imgsz, s=stride)  # check image size

    # Half
    half &= (pt or jit or onnx or engine) and device.type != 'cpu'  # FP16 supported on limited backends with CUDA
    if pt or jit:
        model.model.half() if half else model.model.float()

    # Dataloader
    if webcam:
        view_img = check_imshow()
        cudnn.benchmark = True  # set True to speed up constant image size inference
        dataset = LoadStreams(source, img_size=imgsz, stride=stride, auto=pt)
        bs = len(dataset)  # batch_size
    else:
        dataset = LoadImages(source, img_size=imgsz, stride=stride, auto=pt)
        bs = 1  # batch_size
    vid_path, vid_writer = [None] * bs, [None] * bs
    f1SkorkObjeleriDizi = []
    # Run inference
    model.warmup(imgsz=(1 if pt else bs, 3, *imgsz), half=half)  # warmup
    dt, seen = [0.0, 0.0, 0.0], 0
    for path, im, im0s, vid_cap, s in dataset:
        t1 = time_sync()
        im = torch.from_numpy(im).to(device)
        im = im.half() if half else im.float()  # uint8 to fp16/32
        im /= 255  # 0 - 255 to 0.0 - 1.0
        if len(im.shape) == 3:
            im = im[None]  # expand for batch dim
        t2 = time_sync()
        dt[0] += t2 - t1

        # Inference
        visualize = increment_path(save_dir / Path(path).stem, mkdir=True) if visualize else False
        pred = model(im, augment=augment, visualize=visualize)
        t3 = time_sync()
        dt[1] += t3 - t2

        # NMS
        pred = non_max_suppression(pred, conf_thres, iou_thres, classes, agnostic_nms, max_det=max_det)
        dt[2] += time_sync() - t3

        # Second-stage classifier (optional)
        # pred = utils.general.apply_classifier(pred, classifier_model, im, im0s)

        # Process predictions
        for i, det in enumerate(pred):  # per image
            seen += 1
            if webcam:  # batch_size >= 1
                p, im0, frame = path[i], im0s[i].copy(), dataset.count
                s += f'{i}: '
            else:
                p, im0, frame = path, im0s.copy(), getattr(dataset, 'frame', 0)

            print("p:", p)
            resimAdi = p.replace(
                "D:\\DropBox\\Dropbox\\DerinOgrenmeYontemlerininPerformansiKapiNumarasi\\yolov5StableCalisanTranferLearningBased\\data\\images\\",
                "")
            print(resimAdi)
            aabb = resimAdi.split('xxyyyz')
            print(aabb[1])
            olmasiGerekenEtiket = aabb[1].replace(".JPG", "")
            olmasiGerekenEtiket = olmasiGerekenEtiket.replace(".", "/")
            tahminCustomEtiketObjects = []

            p = Path(p)  # to Path
            save_path = str(save_dir / p.name)  # im.jpg
            txt_path = str(save_dir / 'labels' / p.stem) + ('' if dataset.mode == 'image' else f'_{frame}')  # im.txt
            s += '%gx%g ' % im.shape[2:]  # print string
            gn = torch.tensor(im0.shape)[[1, 0, 1, 0]]  # normalization gain whwh
            imc = im0.copy() if save_crop else im0  # for save_crop
            annotator = Annotator(im0, line_width=line_thickness, example=str(names))
            if len(det):
                # Rescale boxes from img_size to im0 size
                det[:, :4] = scale_coords(im.shape[2:], det[:, :4], im0.shape).round()

                # Print results
                for c in det[:, -1].unique():
                    n = (det[:, -1] == c).sum()  # detections per class
                    s += f"{n} {names[int(c)]}{'s' * (n > 1)}, "  # add to string

                # Write results
                for *xyxy, conf, cls in reversed(det):
                    if save_txt:  # Write to file
                        xywh = (xyxy2xywh(torch.tensor(xyxy).view(1, 4)) / gn).view(-1).tolist()  # normalized xywh
                        line = (cls, *xywh, conf) if save_conf else (cls, *xywh)  # label format
                        with open(txt_path + '.txt', 'a') as f:
                            f.write(('%g ' * len(line)).rstrip() % line + '\n')

                    if save_img or save_crop or view_img:  # Add bbox to image
                        c = int(cls)  # integer class
                        label = None if hide_labels else (names[c] if hide_conf else f'{names[c]} {conf:.2f}')
                        annotator.box_label(xyxy, label, color=colors(c, True))

                        x1 = int(xyxy[0].item())
                        print(x1)
                        cobj = customEtiketObject(names[int(cls)], x1)
                        tahminCustomEtiketObjects.append(cobj)
                        if save_crop:
                            save_one_box(xyxy, imc, file=save_dir / 'crops' / names[c] / f'{p.stem}.jpg', BGR=True)

            # Stream results
            im0 = annotator.result()
            if view_img:
                cv2.imshow(str(p), im0)
                cv2.waitKey(1)  # 1 millisecond

            # Save results (image with detections)
            if save_img:
                if dataset.mode == 'image':
                    cv2.imwrite(save_path, im0)
                else:  # 'video' or 'stream'
                    if vid_path[i] != save_path:  # new video
                        vid_path[i] = save_path
                        if isinstance(vid_writer[i], cv2.VideoWriter):
                            vid_writer[i].release()  # release previous video writer
                        if vid_cap:  # video
                            fps = vid_cap.get(cv2.CAP_PROP_FPS)
                            w = int(vid_cap.get(cv2.CAP_PROP_FRAME_WIDTH))
                            h = int(vid_cap.get(cv2.CAP_PROP_FRAME_HEIGHT))
                        else:  # stream
                            fps, w, h = 30, im0.shape[1], im0.shape[0]
                        save_path = str(Path(save_path).with_suffix('.mp4'))  # force *.mp4 suffix on results videos
                        vid_writer[i] = cv2.VideoWriter(save_path, cv2.VideoWriter_fourcc(*'mp4v'), fps, (w, h))
                    vid_writer[i].write(im0)

        # Print time (inference-only)
        LOGGER.info(f'{s}Done. ({t3 - t2:.3f}s)')
        tahminCustomEtiketObjects.sort(key=lambda x: x.startx)
        tahminEdilenEtiket = ""
        for obj in tahminCustomEtiketObjects:
            tahminEdilenEtiket = tahminEdilenEtiket + obj.title
        print("olması gereken:{0} tahmin edilen:{1}".format(olmasiGerekenEtiket, tahminEdilenEtiket))

        olusanF1SkorNesne = tahminF1SkorClass(resimAdi, olmasiGerekenEtiket, tahminEdilenEtiket, 0, 0, 0, 0, 0, 0, 0, 0,
                                              0, 0, 0, 0, 0, 0, 0, 0, 0, 0, 0, 0,
                                              0, 0, 0, 0, 0, 0, 0, 0, 0, 0, 0, 0, 0, 0, 0, 0, 0, 0, 0, 0, 0, 0, t2 - t1)
        ci = 0
        copyTahminEdilenEtiket = tahminEdilenEtiket
        while ci < len(olmasiGerekenEtiket):
            et = olmasiGerekenEtiket[ci]
            TP = 0
            if len(copyTahminEdilenEtiket) > 0:
                if (olmasiGerekenEtiket[ci] == copyTahminEdilenEtiket[0]):
                    TP = 1
                    copyTahminEdilenEtiket = copyTahminEdilenEtiket[1::]
            if (et == "1"):
                olusanF1SkorNesne.Etiket1 += 1
                olusanF1SkorNesne.TP1 += TP
            if (et == "2"):
                olusanF1SkorNesne.Etiket2 += 1
                olusanF1SkorNesne.TP2 += TP
            if (et == "3"):
                olusanF1SkorNesne.Etiket3 += 1
                olusanF1SkorNesne.TP3 += TP
            if (et == "4"):
                olusanF1SkorNesne.Etiket4 += 1
                olusanF1SkorNesne.TP4 += TP
            if (et == "5"):
                olusanF1SkorNesne.Etiket5 += 1
                olusanF1SkorNesne.TP5 += TP
            if (et == "6"):
                olusanF1SkorNesne.Etiket6 += 1
                olusanF1SkorNesne.TP6 += TP
            if (et == "7"):
                olusanF1SkorNesne.Etiket7 += 1
                olusanF1SkorNesne.TP7 += TP
            if (et == "8"):
                olusanF1SkorNesne.Etiket8 += 1
                olusanF1SkorNesne.TP8 += TP
            if (et == "9"):
                olusanF1SkorNesne.Etiket9 += 1
                olusanF1SkorNesne.TP9 += TP
            if (et == "0"):
                olusanF1SkorNesne.Etiket0 += 1
                olusanF1SkorNesne.TP0 += TP
            if (et == "/"):
                olusanF1SkorNesne.EtiketS += 1
                olusanF1SkorNesne.TPS += TP
            if (et == "A"):
                olusanF1SkorNesne.EtiketA += 1
                olusanF1SkorNesne.TPA += TP
            if (et == "B"):
                olusanF1SkorNesne.EtiketB += 1
                olusanF1SkorNesne.TPB += TP
            if (et == "C"):
                olusanF1SkorNesne.EtiketC += 1
                olusanF1SkorNesne.TPC += TP
            ci += 1

        ci = 0
        while ci < len(copyTahminEdilenEtiket):
            et = copyTahminEdilenEtiket[ci]
            if (et == "1"):
                olusanF1SkorNesne.FP1 += 1
            if (et == "2"):
                olusanF1SkorNesne.FP2 += 1
            if (et == "3"):
                olusanF1SkorNesne.FP3 += 1
            if (et == "4"):
                olusanF1SkorNesne.FP4 += 1
            if (et == "5"):
                olusanF1SkorNesne.FP5 += 1
            if (et == "6"):
                olusanF1SkorNesne.FP6 += 1
            if (et == "7"):
                olusanF1SkorNesne.FP7 += 1
            if (et == "8"):
                olusanF1SkorNesne.FP8 += 1
            if (et == "9"):
                olusanF1SkorNesne.FP9 += 1
            if (et == "0"):
                olusanF1SkorNesne.FP0 += 1
            if (et == "/"):
                olusanF1SkorNesne.FPS += 1
            if (et == "A"):
                olusanF1SkorNesne.FPA += 1
            if (et == "B"):
                olusanF1SkorNesne.FPB += 1
            if (et == "C"):
                olusanF1SkorNesne.FPC += 1
            ci += 1
        f1SkorkObjeleriDizi.append(olusanF1SkorNesne)
    # Print results

    now = datetime.now()  # current date and time

    date_time_str = now.strftime("%m_%d_%Y_%H_%M_%S")
    workbook = xlsxwriter.Workbook("YOLOv4_PyTorch_Tahmin_" + date_time_str + ".xlsx")
    worksheet = workbook.add_worksheet()
    row = 0
    col = 0

    worksheet.write(row, col, "resimAdi")
    worksheet.write(row, col + 1, "olmasiGerekenEtiket")
    worksheet.write(row, col + 2, "tahminEdilenEtiket")
    worksheet.write(row, col + 3, "Etiket1")
    worksheet.write(row, col + 4, "x.TP1")
    worksheet.write(row, col + 5, "FP1")
    worksheet.write(row, col + 6, "Etiket2")
    worksheet.write(row, col + 7, "TP2")
    worksheet.write(row, col + 8, "FP2")
    worksheet.write(row, col + 9, "Etiket3")
    worksheet.write(row, col + 10, "TP3")
    worksheet.write(row, col + 11, "FP3")
    worksheet.write(row, col + 12, "Etiket4")
    worksheet.write(row, col + 13, "TP4")
    worksheet.write(row, col + 14, "FP4")
    worksheet.write(row, col + 15, "Etiket5")
    worksheet.write(row, col + 16, "TP5")
    worksheet.write(row, col + 17, "FP5")
    worksheet.write(row, col + 18, "Etiket6")
    worksheet.write(row, col + 19, "TP6")
    worksheet.write(row, col + 20, "FP6")
    worksheet.write(row, col + 21, "Etiket7")
    worksheet.write(row, col + 22, "TP7")
    worksheet.write(row, col + 23, "FP7")
    worksheet.write(row, col + 24, "Etiket8")
    worksheet.write(row, col + 25, "TP8")
    worksheet.write(row, col + 26, "FP8")
    worksheet.write(row, col + 27, "Etiket9")
    worksheet.write(row, col + 28, "TP9")
    worksheet.write(row, col + 29, "FP9")
    worksheet.write(row, col + 30, "Etiket0")
    worksheet.write(row, col + 31, "TP0")
    worksheet.write(row, col + 32, "FP0")
    worksheet.write(row, col + 33, "EtiketS")
    worksheet.write(row, col + 34, "TPS")
    worksheet.write(row, col + 35, "FPS")
    worksheet.write(row, col + 36, "EtiketA")
    worksheet.write(row, col + 37, "TPA")
    worksheet.write(row, col + 38, "FPA")
    worksheet.write(row, col + 39, "EtiketB")
    worksheet.write(row, col + 40, "TPB")
    worksheet.write(row, col + 41, "FPB")
    worksheet.write(row, col + 42, "EtiketC")
    worksheet.write(row, col + 43, "TPC")
    worksheet.write(row, col + 44, "FPC")
    worksheet.write(row, col + 45, "TahminSuresi")

    row = 1
    col = 0
    for x in f1SkorkObjeleriDizi:
        worksheet.write(row, col, x.resimAdi)
        worksheet.write(row, col + 1, x.olmasiGerekenEtiket)
        worksheet.write(row, col + 2, x.tahminEdilenEtiket)
        worksheet.write(row, col + 3, x.Etiket1)
        worksheet.write(row, col + 4, x.TP1)
        worksheet.write(row, col + 5, x.FP1)
        worksheet.write(row, col + 6, x.Etiket2)
        worksheet.write(row, col + 7, x.TP2)
        worksheet.write(row, col + 8, x.FP2)
        worksheet.write(row, col + 9, x.Etiket3)
        worksheet.write(row, col + 10, x.TP3)
        worksheet.write(row, col + 11, x.FP3)
        worksheet.write(row, col + 12, x.Etiket4)
        worksheet.write(row, col + 13, x.TP4)
        worksheet.write(row, col + 14, x.FP4)
        worksheet.write(row, col + 15, x.Etiket5)
        worksheet.write(row, col + 16, x.TP5)
        worksheet.write(row, col + 17, x.FP5)
        worksheet.write(row, col + 18, x.Etiket6)
        worksheet.write(row, col + 19, x.TP6)
        worksheet.write(row, col + 20, x.FP6)
        worksheet.write(row, col + 21, x.Etiket7)
        worksheet.write(row, col + 22, x.TP7)
        worksheet.write(row, col + 23, x.FP7)
        worksheet.write(row, col + 24, x.Etiket8)
        worksheet.write(row, col + 25, x.TP8)
        worksheet.write(row, col + 26, x.FP8)
        worksheet.write(row, col + 27, x.Etiket9)
        worksheet.write(row, col + 28, x.TP9)
        worksheet.write(row, col + 29, x.FP9)
        worksheet.write(row, col + 30, x.Etiket0)
        worksheet.write(row, col + 31, x.TP0)
        worksheet.write(row, col + 32, x.FP0)
        worksheet.write(row, col + 33, x.EtiketS)
        worksheet.write(row, col + 34, x.TPS)
        worksheet.write(row, col + 35, x.FPS)
        worksheet.write(row, col + 36, x.EtiketA)
        worksheet.write(row, col + 37, x.TPA)
        worksheet.write(row, col + 38, x.FPA)
        worksheet.write(row, col + 39, x.EtiketB)
        worksheet.write(row, col + 40, x.TPB)
        worksheet.write(row, col + 41, x.FPB)
        worksheet.write(row, col + 42, x.EtiketC)
        worksheet.write(row, col + 43, x.TPC)
        worksheet.write(row, col + 44, x.FPC)
        worksheet.write(row, col + 45, x.tahminSuresi)

        row += 1
        print("satir : {}".format(row))
    workbook.close()

    t = tuple(x / seen * 1E3 for x in dt)  # speeds per image
    LOGGER.info(f'Speed: %.1fms pre-process, %.1fms inference, %.1fms NMS per image at shape {(1, 3, *imgsz)}' % t)

    if save_txt or save_img:
        s = f"\n{len(list(save_dir.glob('labels/*.txt')))} labels saved to {save_dir / 'labels'}" if save_txt else ''
        LOGGER.info(f"Results saved to {colorstr('bold', save_dir)}{s}")
    if update:
        strip_optimizer(weights)  # update model (to fix SourceChangeWarning)


def parse_opt():
    parser = argparse.ArgumentParser()
    parser.add_argument('--weights', nargs='+', type=str, default=ROOT / 'yolov5s.pt', help='model path(s)')
    parser.add_argument('--source', type=str, default=ROOT / 'data/images', help='file/dir/URL/glob, 0 for webcam')
    parser.add_argument('--data', type=str, default=ROOT / 'data/coco128.yaml', help='(optional) dataset.yaml path')
    parser.add_argument('--imgsz', '--img', '--img-size', nargs='+', type=int, default=[640], help='inference size h,w')
    parser.add_argument('--conf-thres', type=float, default=0.25, help='confidence threshold')
    parser.add_argument('--iou-thres', type=float, default=0.45, help='NMS IoU threshold')
    parser.add_argument('--max-det', type=int, default=1000, help='maximum detections per image')
    parser.add_argument('--device', default='', help='cuda device, i.e. 0 or 0,1,2,3 or cpu')
    parser.add_argument('--view-img', action='store_true', help='show results')
    parser.add_argument('--save-txt', action='store_true', help='save results to *.txt')
    parser.add_argument('--save-conf', action='store_true', help='save confidences in --save-txt labels')
    parser.add_argument('--save-crop', action='store_true', help='save cropped prediction boxes')
    parser.add_argument('--nosave', action='store_true', help='do not save images/videos')
    parser.add_argument('--classes', nargs='+', type=int, help='filter by class: --classes 0, or --classes 0 2 3')
    parser.add_argument('--agnostic-nms', action='store_true', help='class-agnostic NMS')
    parser.add_argument('--augment', action='store_true', help='augmented inference')
    parser.add_argument('--visualize', action='store_true', help='visualize features')
    parser.add_argument('--update', action='store_true', help='update all models')
    parser.add_argument('--project', default=ROOT / 'runs/detect', help='save results to project/name')
    parser.add_argument('--name', default='exp', help='save results to project/name')
    parser.add_argument('--exist-ok', action='store_true', help='existing project/name ok, do not increment')
    parser.add_argument('--line-thickness', default=3, type=int, help='bounding box thickness (pixels)')
    parser.add_argument('--hide-labels', default=False, action='store_true', help='hide labels')
    parser.add_argument('--hide-conf', default=False, action='store_true', help='hide confidences')
    parser.add_argument('--half', action='store_true', help='use FP16 half-precision inference')
    parser.add_argument('--dnn', action='store_true', help='use OpenCV DNN for ONNX inference')
    opt = parser.parse_args()
    opt.imgsz *= 2 if len(opt.imgsz) == 1 else 1  # expand
    print_args(FILE.stem, opt)
    return opt


def main(opt):
    check_requirements(exclude=('tensorboard', 'thop'))
    run(**vars(opt))


if __name__ == "__main__":
    opt = parse_opt()
    main(opt)
