# Supplementary material for: A fine-tuned YOLOv5 deep learning approach for real-time house number detection
Source: PeerJ Comput Sci. 2023 Jul 3;9:e1453. doi: 10.7717/peerj-cs.1453 (PMC10403189; doi:10.7717/peerj-cs.1453)
Supplement: Supplemental Information 2 [file peerj-cs-09-1453-s002.zip]

Archive with 50 entries (50 files):
- ExampleDataFile/10xxyyyz3B.JPG
- ExampleDataFile/11xxyyyz6.JPG
- ExampleDataFile/12xxyyyz6A.JPG
- ExampleDataFile/13xxyyyz6B.JPG
- ExampleDataFile/14xxyyyz8.JPG
- ExampleDataFile/15xxyyyz8A.JPG
- ExampleDataFile/16xxyyyz14.JPG
- ExampleDataFile/17xxyyyz14A.JPG
- ExampleDataFile/18xxyyyz15.JPG
- ExampleDataFile/19xxyyyz16.JPG
- ExampleDataFile/1xxyyyz11.JPG
- ExampleDataFile/20xxyyyz16A.JPG
- ExampleDataFile/21xxyyyz16B.JPG
- ExampleDataFile/22xxyyyz16C.JPG
- ExampleDataFile/23xxyyyz18A.JPG
- ExampleDataFile/24xxyyyz18B.JPG
- ExampleDataFile/25xxyyyz2.JPG
- ExampleDataFile/26xxyyyz18.JPG
- ExampleDataFile/27xxyyyz18A.JPG
- ExampleDataFile/28xxyyyz20.1.JPG
- ExampleDataFile/29xxyyyz20.JPG
- ExampleDataFile/2xxyyyz11A.JPG
- ExampleDataFile/30xxyyyz15.JPG
- ExampleDataFile/31xxyyyz5.JPG
- ExampleDataFile/32xxyyyz1.1.JPG
- ExampleDataFile/33xxyyyz1.JPG
- ExampleDataFile/34xxyyyz10-10.1.JPG
- ExampleDataFile/35xxyyyz10A.JPG
- ExampleDataFile/36xxyyyz1A.JPG
- ExampleDataFile/37xxyyyz1B.JPG
- ExampleDataFile/38xxyyyz1C.JPG
- ExampleDataFile/39xxyyyz1D.JPG
- ExampleDataFile/3xxyyyz13-13.1.JPG
- ExampleDataFile/40xxyyyz2.JPG
- ExampleDataFile/41xxyyyz2A.JPG
- ExampleDataFile/42xxyyyz3.JPG
- ExampleDataFile/43xxyyyz4.JPG
- ExampleDataFile/44xxyyyz4A.JPG
- ExampleDataFile/45xxyyyz4B.JPG
- ExampleDataFile/46xxyyyz6.JPG
- ExampleDataFile/47xxyyyz6A.JPG
- ExampleDataFile/48xxyyyz8.JPG
- ExampleDataFile/49xxyyyz8A.JPG
- ExampleDataFile/4xxyyyz13A.JPG
- ExampleDataFile/50xxyyyz1A.JPG
- ExampleDataFile/5xxyyyz15A.JPG
- ExampleDataFile/6xxyyyz1A.JPG
- ExampleDataFile/7xxyyyz1B.JPG
- ExampleDataFile/8xxyyyz3.JPG
- ExampleDataFile/9xxyyyz3A.JPG
